# Supplementary material for: Programmed Cell Death Reversal: Polyamines, Effectors of the U-Turn from the Program of Death in Helianthus tuberosus L
Source: Int J Mol Sci. 2024 May 15;25(10):5386. doi: 10.3390/ijms25105386 (PMC11121942; doi:10.3390/ijms25105386)
Supplement: Supplementary file 1 [file ijms-25-05386-s001.zip]

Archive with 1 entries (1 files):
- ijms-2821172-supplementary.pdf
